# Supplementary material for: Integrated metabolic and genetic analysis reveals distinct features of human differentiated thyroid cancer
Source: Clin Transl Med. 2023 Jun 14;13(6):e1298. doi: 10.1002/ctm2.1298 (PMC10267429; doi:10.1002/ctm2.1298)
Supplement: Supplementary file 1 — Supporting Information [file CTM2-13-e1298-s001.xlsx]

## Sheet: Classification Model
compound	Normal Tissue																			Tumor Tissue
(iso)citrate	16400000	26400000	5.41226e+06	36500000	34300000	21450000	15900000	48700000	25900000	38850000	8569387	24550000	14750000	63450000	54800000	3475105	22600000	10799159	20000000	94722.4	292890	2.03635e+06	275361	1025483	808646	2.27808e+06	3.65175e+06	255733	215155	1743559	2189240	19568005	847927	594573	2.93628e+06	2.36644e+06	504593	5.67408e+06
1-Methyladenosine	179742	243183	162415	149115	187558	327639	244779	207818	244521	214926	233170	227499	299629	280455	315299	171170	251701	350472	221824	194370	649981	299768	206038	299453	278080	295652	213063	590956	396906	194122	468346	304332	378948	189697	496066	706154	414701	276606
2-Hydroxyglutarate	74358.7	65805.9	70077.9	65715.6	86785.2	86708.4	124167	48388.9	74035.7	72677.9	124085	69533.7	51532.9	55927.8	48898.1	99101.7	38850.6	107961	104884	100487	2.72547e+06	140789	111380	150786	148567	215985	146007	52950	262636	110115	130983	50982	243052	89645.3	113547	227164	72120.7	336505
3-aminobutyrate	26716.1	13747.8	13069.7	43212.2	27931.9	75436.6	23163.6	15503.4	32941.8	32918.5	30765.4	49463.9	48518.9	17644.7	25854.3	7885.88	37508	22294.3	74687.8	51637.9	29213.4	46107.5	12039.8	75761.3	63100.4	23190.3	34123.5	46892.1	65908.6	33093.3	90997.5	18149.3	32404.9	17136.4	30513.4	18348	116055	123042
3-hydroxyanthranilate	17665.7	21739.6	19584.3	15580.8	13794	20941	20407.7	21539	26844.5	27298.1	11958.6	25465.2	27638.9	25569.9	20031.1	14303.6	20323.8	20988.9	26322.5	14445.1	8905.42	22210.4	5972.09	17498.3	17256.8	15486.8	20293.7	9074.15	8052.37	12591	31583.6	5175.6	26212.5	9418.3	26146.2	7372.73	11321.2	9117.03
3-phosphoglycerate	1292.91	1510.83	508.678	0	593.481	1119.75	1351.32	1038.69	1475.57	4319.92	0	1149.82	2423.34	2342.56	639.223	1648.99	1938.73	4319.28	9694.58	0	0	641.538	605.077	0	1242.3	0	1398.99	1241.25	0	1677.73	6083.75	1674.35	1598.89	1378.89	7187.1	2824.33	3772.9	471.268
Acetylcarnitine	4104.54	6282.59	9875.8	1926.62	2501.88	13272.5	15479.9	4714.47	2492.54	10174.5	7462.24	7223.89	9765.44	8588.86	9571.7	9536.74	1810.82	18918.3	5294.99	22412.3	36963.6	18022.5	32143.9	35933.1	29504.1	34088	27025.9	37566.3	47093.9	22991	38369	25314.8	44564.3	41495.6	53537.6	70562.1	25524.9	11855.1
Acetyl-methylcholine	2035332	1544865	1.76471e+06	1316103	1.84324e+06	2.23712e+06	1.06044e+06	1538201	2941492	1.58419e+06	1.59896e+06	2156603	2925909	2.23617e+06	3.6274e+06	1085744	1.71238e+06	1950650	1381512	5419724	3150267	3.66799e+06	1.12819e+06	1.75207e+06	2.54444e+06	1764345	2476530	2822178	8705413	1155398	6281363	3.19762e+06	6027382	1.09832e+06	2779448	4.77444e+06	3.32084e+06	3404564
Aconitate	2.6063e+06	2.75485e+06	933383	1603191	1954564	2.11382e+06	1657812	2.08497e+06	1.82939e+06	3233973	957662	2.2821e+06	2493903	2955509	2.96446e+06	662212	2.26234e+06	2.02834e+06	2.62144e+06	175061	191117	592204	146622	553662	338268	501038	606404	158382	157253	440753	996035	1.83892e+06	236036	218778	487657	676531	168018	933360
Adenine	256526	190063	209774	184820	157777	152448	979776	1.53429e+06	1.27346e+06	1344731	221176	219993	278376	196281	270840	141920	139697	124889	137754	1.69599e+06	1717155	340128	796572	1.49293e+06	3393455	1.99553e+06	1.46699e+06	785817	944012	349697	1.96457e+06	325525	790971	165698	2.15746e+06	276007	312495	855586
Adenosine	1.55147e+06	805746	499053	1.85046e+06	993220	659564	376436	3.61076e+06	1.24516e+06	681819	896604	2.16374e+06	1.04032e+06	1.15472e+06	1165515	1147388	551088	302241	164523	11263667	8483013	3053537	1.81669e+06	1.12523e+06	1.68641e+06	1961237	837302	1.38025e+06	4194586	874081	676234	586034	864939	1822562	2.13712e+06	554549	294486	3.95031e+06
ADP	1893.14	2229.71	1236.78	1449.81	6478.3	1252.28	3971.09	1282.77	5713.97	8178.77	4514.95	1597.52	1469.67	3861.23	5439.69	7538.92	1481.13	1394.33	10656	0	4760	11510.3	883.792	523.259	21701.6	3749.6	13312.7	8135.21	10089.7	11434	3140.75	19002.1	49896.9	2824.06	32497.1	10344.7	34894.8	1408.68
Alanine	529389	823724	849225	422370	782148	1.04932e+06	1.09671e+06	672458	702878	638887	920046	578621	1.26958e+06	794659	799580	877959	494686	1236871	996198	1.00848e+06	3.96113e+06	1591524	1502462	1.626e+06	1.61094e+06	1385394	1490822	2206488	2.07676e+06	948221	2329229	1445228	2778774	1516839	2.69482e+06	2.47049e+06	2153865	945665
AMP	691372	760767	1.08718e+06	677949	1267035	897506	909613	1386734	1.44177e+06	1.16587e+06	2.00576e+06	1.02148e+06	1.05755e+06	950742	1276940	612295	336484	943478	662921	871630	4211652	1.84449e+06	644524	1.50669e+06	3.91431e+06	2038815	1.38963e+06	2645174	7770129	1036864	1.30663e+06	2247599	4.85487e+06	490745	5098744	1393681	2833677	1.35161e+06
Anthranilate	31140.3	287459	37888.4	61010.1	226595	194425	39674.2	137671	19034.8	72814	33617.8	53269.6	16160.7	150060	493671	19496.6	82480.3	45236	55252	43108.3	734703	32658.8	153933	284558	35335.1	42729	29087.2	23679.6	55382.1	42655	26081.5	144909	434168	24356.5	78543.4	47561.1	47112	39388.7
Arginine	16750000	24400000	30650000	15250000	18450000	45200000	37800000	22950000	27700000	27550000	27050000	34850000	48950000	25000000	32400000	24300000	24150000	53800000	32850000	22850000	25150000	38750000	36900000	41550000	40700000	37850000	42050000	54750000	49100000	34500000	67550000	35600000	41400000	36950000	57900000	69300000	40700000	18050000
Ascorbic acid	112325	102303	68973	102864	42519.5	113610	92312.1	84778.7	98652.1	84143.6	150305	0	0	209485	106372	203558	150552	0	0	17619284	23800000	1.06716e+07	48780.8	116244	31050000	119212	80319.9	248063	45900000	0	0	98075.2	3.39744e+07	135436	51100000	0	0	62630.3
Asparagine	172746	259840	358704	145431	280282	579300	487108	355792	244459	383773	343594	241123	483188	297422	320516	343991	176452	694695	492409	305368	1187753	549149	720090	1.00333e+06	586514	732620	664514	777767	709667	445184	761679	527428	859796	561148	843831	1270542	653819	374153
Aspartate	717226	764422	1388032	599162	954147	1680430	1039360	1067874	1629386	1291550	1.4749e+06	879828	1.0936e+06	1.05128e+06	1.36905e+06	565512	771380	1965734	1.05347e+06	475312	885980	2123861	604908	1.62383e+06	1.66575e+06	2117670	2.95199e+06	1662175	2713579	935062	1.15955e+06	2.00497e+06	2.34903e+06	705586	2607737	3704935	2.76996e+06	516267
Betaine	1.01296e+07	10400000	7615059	8002085	8826974	11100000	10400000	8265712	9.61459e+06	5.51848e+06	12200000	10700000	10176583	8526877	11100000	5228466	12500000	13650000	5624092	58650000	52550000	23400000	8934935	20450000	40450000	22800000	22250000	11050000	60850000	17500000	31050000	15800000	11150000	6350290	16700000	41300000	15700000	15750000
Biotin	24887.5	50962.9	40249.9	129188	102267	128051	157748	65327.3	83992	184001	57607.2	219254	140914	87637.2	179054	43327.8	85902.6	88167.1	174745	118534	141470	301394	18009.8	78042	265555	120424	49944.7	68367.2	441665	194621	246241	162381	656899	19368.7	548272	223104	283900	137945
Carnitine	24700000	42800000	29150000	30400000	35850000	24400000	26500000	21750000	29450000	26100000	29900000	54200000	31200000	47350000	40500000	13800000	27750000	21500000	24750000	74100000	102200000	63200000	18150000	23950000	97300000	36300000	33950000	75100000	168000000	32400000	77050000	66450000	67300000	20250000	53900000	76750000	75350000	88700000
CDP-choline	41476.7	68091	135784	49637.9	68233.5	50332.6	55029.2	114211	100122	97385.4	128303	73187.7	55569.9	96914	122957	59866.2	69348.6	121779	42259	159002	551683	298006	62457.6	207873	328287	433359	231914	349867	615132	166144	224186	432751	1182281	164769	759096	596879	273702	193668
CDP-ethanolamine	4324.62	11585.3	24685.3	9511.85	20898.8	10639.2	13672.1	22847.5	22249.3	16288.8	29081.3	11505.5	23836.9	19743.7	27590	13264.6	9053.8	23968.7	16798.5	16741.9	77039.4	85079.3	13608.7	36884.1	66728.6	77424.4	61336.6	68139.6	119541	56673.1	46459.3	83603.6	215340	34318.5	118385	94522.8	107792	30090.5
Choline	132000000	121500000	143000000	75400000	104500000	140500000	158000000	115500000	133500000	158500000	137500000	143500000	156000000	119500000	163000000	127000000	161000000	205500000	150500000	149000000	257500000	143000000	125500000	149500000	125300000	130500000	154500000	173000000	153000000	170000000	160500000	143500000	159000000	91000000	308000000	340500000	125000000	132000000
Citraconic acid	1276316	1.3467e+06	455540	792294	976964	1048247	804308	1.02646e+06	899545	1.5699e+06	498361	1236671	1342590	1577013	1516891	337675	1.11322e+06	1.05018e+06	1416677	92918	92458.1	299899	88355.2	264164	159475	269765	289712	90291.4	64100.1	248460	536624	944493	113752	118878	231216	364643	100587	466254
Citrulline	123431	126816	135423	66202.1	82887.3	177340	128108	46484.7	116917	52426.2	166833	86424.5	185402	98323.8	79295.9	87416.7	57826.8	237789	205639	125338	185425	91134.5	292001	226648	106440	113702	278376	190752	92585.1	130031	500739	147287	172684	191036	144270	284153	137579	137575
CMP	919.966	2535.3	4982.54	1280.11	3028.5	2030.08	1215.87	5806.66	6366.46	4089.05	6420.3	3145.37	7433.57	1872.01	5037.97	2549.89	0	9281.03	1996.5	905.979	18703.8	10784.1	5338.86	3775.84	7263.91	3134.58	4941.17	11529.1	9981.98	4544.33	4303.3	4040.17	11414.8	4058.61	11518.3	6565.19	4745.6	2134.62
Creatine	3443482	7160760	8113099	5013501	5.58504e+06	4546995	7183030	5727573	7355223	4.67179e+06	7052303	5574462	14800000	8112503	5.77771e+06	4063850	2.53863e+06	8046876	11450000	6247459	15550000	21450000	7.22236e+06	5330876	10648190	8899110	10703261	9.25089e+06	9504430	5702190	30150000	8905363	13800000	5334935	11650000	13150000	26450000	8398738
Creatinine	437216	801247	370304	381721	673586	415445	486451	430079	507716	611620	497276	434253	839580	733060	846417	387447	553835	500858	454102	510356	947225	415499	625953	452467	511055	473799	655794	681374	369815	416269	1.03213e+06	715760	867678	531920	743628	503766	472454	403182
Cystine	116968	111313	136982	59873.9	84270.4	198381	202926	28290.9	134432	178398	52171.8	71236.8	151002	175407	126274	118643	92148.5	260970	156570	30268.1	29773.2	40562	142506	122343	48025.8	5270.67	150594	110530	0	127762	327639	131289	0	373579	0	318197	190283	164252
Cytidine	1580751	1834363	1.80259e+06	1.80527e+06	2.09962e+06	2140673	2.34689e+06	2709030	3102220	2.90055e+06	2356731	2.88597e+06	1828093	2365891	3714028	1514139	2351565	1698900	2325238	2.24046e+06	2.74408e+06	4.57845e+06	632331	1621880	3947942	2399029	1910047	3.46494e+06	6949145	2722206	3.1259e+06	2637228	8.34961e+06	761194	8733215	2812022	3576564	1.9093e+06
D-gluconate	5024638	1345034	2760544	154425	356285	442120	1308281	198383	798591	325414	189841	610310	1.28815e+06	1.1122e+06	345650	343069	204669	900318	536906	153602	406056	590456	490231	2131616	151365	292818	956960	1.71636e+06	101136	593264	18650000	1.8843e+06	236054	222241	1.84623e+06	571080	230941	1.2089e+06
Dihydroxy-acetone-phosphate	17779.9	16668.6	18209.4	2153.26	5581.73	18735.1	16667.1	0	14908.5	17922.3	936.336	2449.17	18116.6	9142.83	4101.32	0	9898.7	25803.3	27464	4186.09	5767.35	14784.5	5032.01	7569.23	11660.8	5888.83	10370.2	9499.8	2470.88	1324.41	22869.5	3836.55	2534.35	3386.71	5315.85	17857.7	13890.3	4870.48
DL-Pipecolic acid	444626	818358	950988	393623	707773	1950424	1337480	595530	513992	654622	1001475	508254	1.43825e+06	588313	730746	987646	465284	2368754	1.13379e+06	780390	2059562	1.01067e+06	2176336	1033250	1.3163e+06	1.05195e+06	860149	2207271	1510298	846289	2895764	1.02897e+06	1155726	1.33036e+06	1379698	2806267	1.51418e+06	942826
Fumarate	121091	186366	72485.2	29320	83953.4	35495.1	308658	110827	228183	267416	54272.9	9113.55	12289.4	78043.2	61884.6	68151.1	42624.2	120640	9433.42	109380	219000	189757	64140.7	104797	50884.3	156593	185946	117461	102047	115773	162881	148368	66697.3	45991.6	62568.2	18211.8	150143	182488
Glucose	713233	459565	509266	892828	1136401	1.09331e+06	121962	316026	395960	158673	1.19819e+06	739535	1.64601e+06	734495	340436	778656	269365	841253	1.54257e+06	145800	89946.7	253262	903675	590764	202541	62057	260917	324621	38990.2	449118	1.44195e+06	180273	370661	1.07627e+06	69088.7	243521	457537	274387
Glucose-1-phosphate	20793	21350.5	14443.5	3963.75	8695.77	23129.6	18433.9	6325.23	15730.7	12532.1	10440.9	14138.4	30985.9	15575	11154.2	2167.46	3423.93	49792.3	34994.1	2528.64	13490.2	18215.6	8642.49	3058.96	15385.4	96582.9	18900.9	10680.2	2137.44	29655.8	44919.1	11199.8	93667.1	9244.48	36850.4	33562.4	30704.3	6469.34
Glucose-6-phosphate	64929.7	64318.7	49128.6	12838	26068.9	77151.8	51158.6	10193.5	47122.1	43427.4	26940.8	35940.5	102615	47119.8	33851.1	30487	15467.8	134413	112816	15392.7	20718.3	57358	41555.3	14924.1	36139.1	82428	47235.7	43305.2	10697	43896.4	114426	34986.5	106131	36123.6	39353.8	137066	96423.1	22517.7
Glutamate	4.0797e+06	4669333	8.72351e+06	2.86651e+06	3600106	6200690	5645035	4.39341e+06	6752637	5367615	6543048	4720937	8612928	5239756	4808588	2840710	3395986	11300000	4340891	5574572	20850000	13650000	4847946	11777665	9228303	14650000	13850000	14000000	11800000	6837136	1.20598e+07	11450000	8.32094e+06	4234985	1.06634e+07	29000000	1.15548e+07	7105584
Glutamine	989817	2049310	3.45415e+06	2114167	2287500	2.60709e+06	2.33472e+06	4120124	2.91271e+06	3408028	4733782	2433828	2720406	2.49399e+06	2946493	3328961	1.67937e+06	4429671	2.64341e+06	4.01753e+06	6852085	6313411	4181814	7374991	5926254	6007265	5475700	4.28803e+06	6682807	5033332	4657654	4.11898e+06	10900000	8.8712e+06	9.08685e+06	7510042	5.21975e+06	2882645
Glutathione	247006	328484	342088	442809	362279	557883	549741	360916	371075	313244	507832	87220.3	38930.4	33328.9	69705.7	328658	84357	69352.3	110049	1.13872e+06	5804241	1617344	431684	1.75817e+06	3315022	2209417	942036	832948	2451976	347720	26301.2	307801	2659355	261208	1.64569e+06	141433	431670	1679273
Glutathione disulfide	42251.2	37140.9	81621.9	33551.4	113098	41325.9	41854.6	83671	118233	85054.8	104386	70406.3	112742	98753.9	140459	82356.3	46356.6	100443	112697	36995.6	211313	269372	34836.1	76934.6	92594.2	155386	175475	475050	545609	210506	162420	322321	562320	84804.2	501743	437440	445640	80092.3
Glycerate	252596	270159	344998	95533.5	237473	283525	151430	593251	670212	577112	357428	416798	418634	458448	1.09437e+06	222483	422839	480115	416662	58587.8	108069	427203	185445	77772.9	70309.1	371946	473599	864648	640749	541636	753185	698555	881401	287284	616115	928605	884979	127629
Glycerol-3-phosphate	109635	103611	143762	46383.6	105587	124162	50160.7	140255	252022	182334	160340	260090	128562	157380	157499	43986.6	56228.2	147271	56897.3	95370.7	730366	160256	33167.6	129608	251533	142704	184406	326235	412497	157530	251626	248634	272422	63165	147573	218262	376289	188082
Glycerophosphocholine	1539004	2766609	1644296	524634	983204	2302242	1.75244e+06	1.5848e+06	1929548	2.5676e+06	1.22757e+06	2009118	2.79367e+06	1339606	2.43229e+06	1359167	1.16304e+06	2978868	4312072	4.89322e+06	2.48896e+06	5550598	3.15774e+06	2.20128e+06	2874087	3.04203e+06	6456531	1824061	2510900	2820563	5364500	2.45618e+06	3722235	3.47353e+06	22400000	3.63968e+06	2.87323e+06	2.04045e+06
Glycine	51606.8	63838.5	59305.8	34151.6	41809.4	84100.9	59207.9	58038.4	75455.5	60944.7	49163.7	51135.5	73156.3	72140	53028.9	43173.9	48181.5	108229	57642.4	68369.8	467581	82621.2	76644.6	108884	102515	109604	144006	129040	156622	71583.6	110612	90177.9	139072	51803.3	161948	187835	116501	143619
Gly-Leu	81583.5	22176.5	33031.7	15470.5	43224	49164.6	39893	58722.8	35297.3	5063.02	20293.1	19164.3	60069.2	69154.5	19577.3	2578.7	21765.7	40704.5	23175.1	257023	262588	280769	261468	94430.7	571401	120862	140359	387335	596866	54313.7	227017	112044	754043	120092	169507	190730	146099	398153
GMP	38829.2	37609.9	47942.2	25744.5	45179.7	35818	34828.9	45838	72148.2	49482.6	71404.9	32676.4	43983.5	43785.5	49010	33703.8	20271.8	55780.2	28621.7	23254.7	172514	51731.5	17007.6	44895	136711	44783.1	40245.5	110991	249512	35519.8	49148.4	79365.4	82575.1	15680.5	80803.5	60364.9	83015.2	45032.9
Guanidoacetic acid	37609.1	53160.6	46153.6	33363.5	42666.9	86352.3	60356.3	69821.1	74362.6	30037.1	57128	52798.6	54591.5	42013.5	42765.2	35132.9	40789.7	56546.1	24858.7	123634	128085	141187	51637.1	148291	66386.9	74329.9	114348	125566	152096	42584	108856	128546	25651.9	58114.4	92221.7	92158.8	54931.7	78347.1
Guanine	827307	1487353	1.75118e+06	459284	455160	1.08007e+06	1198821	892682	1318236	1.75253e+06	692021	701623	891856	1.22585e+06	911369	609422	1.15477e+06	2358696	963662	1740095	3580495	1658034	1.31801e+06	927798	1657077	2.05787e+06	1903851	2.68698e+06	2791331	1918584	2817703	1757559	3.36236e+06	836741	4390231	5434000	1.78388e+06	2139228
Guanosine	157584	183944	239135	158966	112069	139996	118788	215015	273978	253357	129249	264746	270275	272105	220888	162688	202286	381213	250449	445855	544707	459790	197841	289573	283751	362159	331987	293249	233240	272583	468176	243436	384760	182221	448216	427626	363922	269912
Histidine	1.67887e+06	2.49449e+06	2139508	1.01589e+06	2177826	3.08039e+06	3300145	1.83313e+06	1.29243e+06	1.66578e+06	1762654	1.35531e+06	3.35485e+06	2.50469e+06	2.08092e+06	2078596	1.04046e+06	4259461	3629627	1.95476e+06	5605353	3.00929e+06	4137716	7347767	4434840	2.78569e+06	4.05706e+06	4400900	2831524	2126423	6693509	3.40899e+06	3939243	4.37841e+06	5129181	7185407	5731005	1953390
Hydroxyproline	43185.2	77075.5	69637.2	41408.6	82218.5	67748.9	80780.9	47408.2	84284.1	50644.6	93769.6	80143.1	96540.1	100048	127390	48109.3	107926	72913	96841.7	87987.8	335885	56505.2	96006.3	104114	134990	138474	137766	112678	146535	80651.9	51382.1	186208	276473	87184.8	306409	196500	140435	66822
Hypoxanthine	13400000	17450000	18500000	6012481	10048971	19450000	16100000	10900000	18600000	19100000	9308512	15000000	18100000	13800000	14100000	6877876	13750000	24000000	16500000	14550000	32450000	14450000	13900000	12950000	18850000	22050000	15650000	35800000	31900000	14100000	34800000	22050000	28100000	9494218	33400000	48300000	26950000	20950000
IMP	37875.2	35110.6	77113.2	44672.9	104784	46148.1	40478.1	48080.6	162571	38434.6	127987	51961.2	36993.9	76349.7	80031.3	14198.7	61402.7	64120.6	49810.6	19928.6	69542.1	93896.7	10126.5	126465	153000	50717.8	106278	79450.3	242708	34105.4	26066.6	74490.6	86138.1	11204.3	69481.8	56899.5	127756	20914.3
Indoleacrylic acid	217122	367240	345932	204613	358168	567526	573489	389271	285489	257753	315935	217658	497872	384559	279464	507252	248671	713331	392921	540615	949410	562099	956514	1556420	825207	557839	868535	814690	615614	415702	800607	516471	660611	1.02319e+06	884756	1.08852e+06	489323	519168
Inosine	1.68007e+06	1.68281e+06	2.16752e+06	1697727	1.33904e+06	1455368	1.42357e+06	2976603	3.22197e+06	2706081	1.43281e+06	3076005	2.2214e+06	2204299	2.08505e+06	1127533	1.89665e+06	1941719	2.35991e+06	4.81507e+06	5244163	4.94165e+06	1.86382e+06	3.5411e+06	3682005	3.9025e+06	3659098	2764025	3166934	3145537	3.08357e+06	2414645	4033544	1.35448e+06	5640431	2.09986e+06	2899784	2.97165e+06
Inositol	59200000	84800000	49450000	73800000	94550000	53250000	57100000	80150000	89400000	83100000	56300000	90450000	92900000	124500000	85650000	32400000	71500000	55800000	74850000	41650000	66850000	53800000	18900000	31150000	51000000	52250000	46400000	69750000	89750000	44100000	77400000	81250000	142000000	18900000	104500000	63000000	64900000	47750000
Isoleucine	1223501	1645761	1.59374e+06	889248	1.36411e+06	2.47174e+06	2197012	1203338	1163210	1.54381e+06	1.46388e+06	2951238	3843851	1528936	1354528	1415386	1049947	2.87055e+06	1.69176e+06	2.35785e+06	5232206	2424043	3.00542e+06	3183853	3082743	2895338	2.33393e+06	3988004	3.58539e+06	4459996	5537361	2.62591e+06	3.43196e+06	3059510	4.5085e+06	5778255	2.7303e+06	2085139
Kynurenine	25403.9	26889.7	62663.3	17904.8	28845.6	29108.2	19263.7	1595.14	20069	23055	1848.41	1342.98	45772.6	28014.1	40820.9	27749.6	33434.9	110890	16142.9	38394.3	59057.7	98254.2	36949.6	239722	96688.3	3129.92	68238.1	70641.7	34397.6	12159.3	63627.7	48139.4	55169	85103.4	75908.9	264149	33842	35778.7
Lactate	42550000	47050000	65450000	35400000	48450000	72700000	67700000	49300000	50600000	79750000	69400000	52650000	56900000	50650000	81150000	62700000	51850000	76850000	43750000	113000000	100400000	130000000	103250000	106000000	150500000	188500000	125000000	145500000	176000000	119000000	124200000	116000000	224000000	144500000	219500000	153000000	137000000	76600000
L-arginino-succinate	7793.68	13761.4	11308.2	6972.51	5772.88	29779.7	27748.2	12171.3	21964.9	19818.9	18545.9	15545.2	21586.9	6815.54	15531.3	8039.38	9271.88	40018.5	23601.9	751.343	13450	11848.5	14566.1	12225.1	15793.2	9848.77	18106.8	18922.8	11407.2	14208.8	41779.9	12240.3	20475.5	7946.9	37294.9	57518.8	21246.4	6210.39
Leucic acid	162086	168790	196054	94193.7	168739	101717	101813	137904	108932	85670.1	176387	232795	182706	354520	121429	227316	125560	238318	164900	185861	176240	179086	163563	178337	150072	106637	190833	126224	113003	247448	316850	415380	210294	236067	169187	283914	145934	118974
Leucine	2400712	2.98804e+06	2817655	1.56073e+06	2.3789e+06	4581270	4654016	2192212	1.84752e+06	2.78045e+06	2.36027e+06	2.41198e+06	4299062	2.49871e+06	2565881	2858180	1.54222e+06	5127974	2.95562e+06	3.72631e+06	7973100	3559329	4986645	7613009	5.17874e+06	4063453	4.41285e+06	5694319	5501972	3510807	6297186	3.36175e+06	4771276	5575242	5884797	8.56372e+06	3747183	3400490
Lysine	1106146	2094478	2168597	989722	1.67551e+06	5111754	3393744	1408696	1.29194e+06	1.59993e+06	2.34187e+06	1186066	3367304	1.3756e+06	1.5722e+06	2348236	1.12403e+06	5180092	2.56904e+06	2053945	5403330	2.49731e+06	5426484	2.76212e+06	3386156	2549390	2.09734e+06	5279408	3.61005e+06	2116054	6724817	2.32852e+06	2.58583e+06	2885345	3.45001e+06	6.54292e+06	3576520	2402032
Malate	5357054	5336660	4692909	4.08074e+06	5193170	8.78389e+06	8.15375e+06	5925943	6939121	8.52944e+06	9.93765e+06	6348933	7187554	5445313	8.54287e+06	3358197	5072447	8.48906e+06	1.00822e+07	2.23576e+06	7198284	4978259	3001847	3659382	7.3657e+06	5732721	6150404	8878279	5461191	5157426	1.0469e+07	7152415	12050000	2948999	13650000	12500000	9023275	4579136
Methionine	461530	704246	693007	271100	573844	1.46709e+06	1.06435e+06	493828	569316	772093	520496	462314	938826	575278	532311	682084	414643	1619047	815347	644128	1942307	815377	1496754	1428621	1.01574e+06	827515	981922	1.53624e+06	1.13028e+06	812666	1481747	771863	819700	977566	1246042	2.27447e+06	894854	718599
Methionine sulfoxide	64340.2	44808.7	50089.3	32543.1	53750.2	32763	30173	66675.5	36402.9	20240.8	26132	76873.3	105790	77982	29828.7	17243.6	17536.1	35223.4	27930.2	12655.2	17968.5	14652.6	27331.7	25068.7	3721.86	8880.09	14455.3	29186.3	3568.2	27411.7	38548	51128.3	16566.5	21126.9	30091.8	35357.6	11742.6	16887.7
Methylnicotinamide	1.11968e+06	1424303	4079516	1.0575e+06	1.31095e+06	1.49473e+06	1.45579e+06	1.49172e+06	1993837	2.1096e+06	1.5477e+06	2.17811e+06	2804740	2.03049e+06	2665782	1556848	1.42196e+06	6668826	2.1802e+06	7285357	14500000	6887088	8.85105e+06	7801135	4418949	13850000	8225892	7923527	4081539	6552868	8864782	9923318	3.4382e+06	4.46149e+06	6157819	22850000	15300000	3.70272e+06
N-acetyl-glucosamine-6-phosphate	36545.4	31747.8	38681	27912.4	22979.4	29401.8	32799.1	56647.4	57345.4	61283.8	26324.6	44045.8	52401.3	43542.4	33520.4	27413.4	36785.9	59914.3	71623.8	38829.4	63389.8	56010.1	23548.6	51523.3	76112.7	115090	51540.8	63456.8	55967.3	55302.6	87200.8	53476.6	246183	24126.8	138942	116323	100503	28054.1
N-acetyl-glutamate	52125	65529.9	18718.1	5736.57	55683.9	16120.6	19386.1	34368.4	32359.2	9880.44	24482.8	48451.1	26654.3	53279.9	11610.2	2147.15	13915.3	15968.3	40850.5	7376.41	32211.2	30326.2	4855.92	25295.5	29550	30050.9	21220.3	46884.3	14787.2	12704.4	25577.8	106991	84897.1	10479.7	67975.8	39402.1	15027.6	3166.18
N-Acetyl-L-alanine	24663.8	35788.9	34176.5	16436	22590.8	48003.4	46646.5	21815.4	27103.7	37522.9	33368.9	39826.6	39995.3	28022.2	29765.9	22035.4	23892.7	59698.3	32685.2	47431	74880.2	40010.6	58198.5	49237.8	49554.9	54582.8	50796.5	60597.7	46496.3	34958.2	73768.3	44296.1	37750.2	38245.3	45179.8	81460.5	46106.2	33121.6
N-Acetylputrescine	24175.2	24521.7	60026.9	13477.7	18688.5	14096.6	21369.2	16603.6	45907.8	28960.7	35468.9	25043.3	45148	31754.4	25904.3	16864.5	21010.2	48299.9	37088.1	99138.9	240590	71848	92216.6	68154	155626	280779	127549	64285	105090	78503.7	217895	114920	162952	48788.1	65046	199193	140222	27986
NAD+	120813	128464	116242	136075	193368	158039	177840	126240	232453	167242	200030	126043	167417	189235	237586	145525	171431	130260	189464	223521	852996	189426	98004.8	196819	509421	356433	258768	692906	703403	257436	235267	513427	1.0547e+06	105706	763696	519482	668050	341804
NADH	1243.66	2900.24	3222.32	3798.9	2553.92	4182.04	1874.53	2562.44	0	3232.34	771.766	0	0	0	0	0	0	0	0	0	0	674.913	0	618.773	0	662.781	0	4060.24	18447	0	0	0	0	0	0	615.389	2240.36	723.601
N-carbamoyl-L-aspartate	0	505.353	0	2069.45	1336.69	0	1814.14	0	0	0	2171.71	0	0	1289.54	652.813	1438.75	1210.18	1382.47	3849.72	0	613133	3106.06	1633.72	5109.6	0	0	1053.61	6748.31	3145.87	0	0	653.045	0	1237.35	593.302	2899.2	641.178	66493.3
Nicotinamide	7.92939e+06	6072851	6904889	3.00155e+06	3494017	5604724	5233651	6157551	7389604	6899319	4486099	6881176	9545249	6084434	4832096	2842975	4924606	10492420	7122358	4968796	9.88421e+06	1.17365e+07	4.4417e+06	6388687	7465795	6259920	7390078	9.82311e+06	28700000	6724656	9838331	4868269	4770618	3027404	9.34246e+06	18650000	6802353	5993901
Nicotinamide ribotide	2326.58	2687.09	1744.85	4840.29	4360.39	3692.24	4520.15	8217.92	4811.91	4668.87	5017.73	7476.48	2419.43	4037.75	3818.73	2264.65	3952.87	2357.15	3983.16	16544.9	47318.3	1386.58	3521.72	2509.38	7296.99	13755.8	3499.22	49635.8	18587.1	5615.08	14942.1	29417	49175.7	2790.39	41492.1	20199.2	16036.9	45578.1
O-Butanoylcarnitine	607031	746828	794680	910531	735890	1184141	617499	609639	1249479	1.27617e+06	1556374	1461346	1.18729e+06	708964	1766760	832564	686002	950790	477654	6288300	7916970	2.86946e+06	588952	2.28029e+06	5505731	2.77884e+06	2.18725e+06	5627148	17400000	2077188	3084116	3551407	7.87117e+06	1.31886e+06	2992956	6260525	5383406	5564296
Ornithine	87012.7	117732	163084	72489.1	129570	266524	187050	112310	159496	103789	166585	146018	213594	110403	144966	182991	91266.7	245907	186246	123957	719677	193220	304773	343109	128724	186022	235739	256143	249220	171345	367418	148019	212560	280624	300938	327734	183066	270915
Pantothenate	48477.5	35592.4	55508.7	16001.7	42255.9	28992.9	30494.2	41241.5	56041.4	39196.5	48369.1	55632.1	335598	41687.2	87954.3	33579.3	44300.4	55940.5	30564.5	103307	182054	80127.1	36383.4	43043.9	59345.4	6325.27	87988.6	204938	221091	72006.2	440385	95502	125373	39704.2	193447	330925	60744	83895.7
Phenylalanine	2414193	3262479	3084836	1649850	2923134	5613958	5.09997e+06	2826515	2339340	2594873	2270622	2445757	5.26177e+06	3414444	2.46555e+06	3114915	1871483	6634475	3.36455e+06	3.4926e+06	7250532	4134368	6252438	8.96178e+06	5991045	4383869	4843434	6137794	5.22587e+06	3030442	7467318	4075337	4769357	6156856	6784428	9437045	3693230	3447911
Phenyllactic acid	7649.29	11927.7	6804.15	9137.72	40622.5	13972.6	27283.7	8384.55	5225.26	4776.2	7720.77	6096.25	4376.16	9265.8	8762.89	56576	13409.9	18829.2	13875.7	21851.9	67142	23941.2	136152	166507	227036	59137.9	26367	83594.8	16732.5	10758.9	19177.4	19278.2	20877.8	209225	83233.4	46660.9	53305	20653.2
Phenylpyruvate	148901	230435	219962	118660	201170	339942	293048	166344	168306	201467	160525	171846	288667	235647	194785	185102	144813	419457	227017	254032	536125	319332	398182	520308	331044	294867	344424	383702	350606	264637	464246	286014	339785	382842	451278	636219	217277	261815
Phosphorylcholine	21200000	27500000	25550000	25250000	28650000	30450000	31850000	38850000	45350000	43500000	33600000	42750000	27700000	35950000	53000000	19200000	34350000	25400000	34850000	32100000	41050000	70450000	8221346	21150000	62000000	34500000	27450000	54150000	124000000	43800000	52050000	42350000	148500000	9760130	172500000	42400000	55500000	26700000
Proline	734046	862505	863319	469833	824683	1368135	1.01904e+06	845456	596233	745376	624307	695418	939257	718573	821951	758783	616754	1.34818e+06	885585	960870	4.51892e+06	1243343	1558372	1.41217e+06	974546	1548318	1107492	1.76146e+06	1867322	893839	1.4342e+06	1.31413e+06	1732854	1404137	1.88514e+06	2.5205e+06	1.18607e+06	1.23738e+06
Pyroglutamic acid	267313	303488	435187	111895	185241	317114	461139	210431	251673	276350	273925	306285	414736	266781	226041	300354	240936	620402	387340	343740	689059	252603	422994	537955	346170	283371	400621	700398	537433	406876	1.1898e+06	433438	286996	656864	452491	830157	487374	460404
Pyruvate	131341	182797	218015	243279	177816	438014	287296	97744.2	50228.6	170089	198211	88377.5	231949	172338	336041	245460	241233	120426	223718	81276.2	31423.6	162427	360132	187630	67778.8	128883	79053.8	127221	84645.4	185415	179502	163472	235091	291071	252127	167366	142352	96519.7
Riboflavin	11233.5	18173.9	9104.69	948.615	4621.47	11976.3	4396.6	0	8147.19	10419.2	5819.81	4250.09	35509.5	20057.6	8371.43	1561.04	5682.79	18873.4	14680.1	5070.42	33025.8	4880.63	9426.5	3120.3	2725.77	2414.36	2108.06	24386.6	13897.9	3016.51	61297.9	14431.2	26285.7	5270.7	17899.9	51316.5	8719.3	9359.62
Ribose-phosphate	9875.83	8201.69	11921.8	5424.6	9379.55	8458.82	12827.3	14194.2	15606.7	18236.4	9542.02	16292.4	15070.1	16633.9	8829.21	11648.7	6526.59	22464.7	30326	2331.4	31085.6	28187.8	8422.95	19403.5	30487.2	38923.3	24963.9	21504.1	18552.1	8506.67	25682.3	21258.5	18805.7	8463.21	17804.3	33279.3	42290.3	13436.6
S-adenosyl-L-homocysteine	35417.6	48104.9	54517.4	28634.4	40714.5	44270	39873.2	40968	65378.9	68048.6	45425.5	72750.4	88558	54512.2	62134.7	23938.8	34597.1	60886	94900.3	57193.1	127842	70163.2	44476.3	94081.6	68480.1	74172.7	71210.4	98518.6	107153	80449.7	165682	79045	83299.1	33328.3	206653	116981	117451	53703.3
S-adenosyl-L-methionine	176314	192457	195299	192854	244685	206981	201169	234725	346251	280941	299039	166823	205320	314054	324519	172587	167875	148031	295273	290542	1.28016e+06	521613	128455	316671	899681	1.08206e+06	515670	711529	1.64812e+06	363257	788818	659856	3020794	297281	2.8329e+06	724688	693566	353572
Serine	257391	346200	379108	172104	248431	755732	570889	404674	355251	443286	327740	347505	582966	328792	317326	272261	244324	736177	644264	225612	729228	392085	572243	636800	489624	446824	491141	568772	576969	443740	965131	358008	647694	377880	829080	943082	496421	294960
Succinate	2.90029e+06	1.6615e+06	1.1453e+06	2.55741e+06	1.1471e+06	1515793	1070710	1.44629e+06	3.18407e+06	1.32552e+06	1.10484e+06	6536137	2.30334e+06	3695905	1372190	1126518	1.1013e+06	3644287	3.38856e+06	1.5305e+06	26945563	1222310	1.27187e+06	1251652	1.50998e+06	6.45704e+06	8.38505e+06	1.74807e+06	1.53487e+06	5957926	72926	4.39151e+06	1714555	1179599	1194354	4.10251e+06	12246993	32400000
Taurine	5385970	7933327	10950000	4387817	7387886	7057667	5818626	7606560	7.79123e+06	8.54768e+06	4.81577e+06	4837137	8614340	5337107	8665513	4288616	6390967	9.86929e+06	5.54644e+06	18000000	32400000	22400000	7700980	16350000	18000000	21800000	18100000	21000000	24050000	6780944	13600000	17550000	11250000	5590213	22300000	17900000	19900000	12600000
Thiamine	1850.34	3240.28	2753.73	0	0	2283.71	0	0	7729.92	0	2644.88	3251.5	91080.4	0	0	1793.49	0	2699.39	0	35302.8	89098.2	2562.34	7189.2	4134.29	3446.5	18896.2	45472.5	43849.5	79529.9	12638.7	200650	14710.8	2048.53	2537.48	50438	88390.9	2538.42	14040.9
Threonine	353014	477019	582422	345593	460022	949784	655208	499077	467542	573732	499949	459048	732938	612124	523099	469360	336356	997987	779268	505090	1.78021e+06	852734	987696	1.56011e+06	850493	871348	986424	1215090	1.16338e+06	686079	1171832	955710	1.1525e+06	799083	1214467	1754971	1128412	711121
Tryptophan	357155	572797	564849	323212	550211	881029	899490	612310	453374	433271	460784	321517	724614	549260	428501	699815	376889	1.05367e+06	561362	849623	1526623	911210	1.52661e+06	2488193	1.32505e+06	889963	1.40352e+06	1.16486e+06	965118	599512	1197269	738911	953121	1482404	1315420	1605687	693097	837699
Tyrosine	806262	1.16401e+06	1.1736e+06	623802	1.02432e+06	1.77443e+06	1470720	865009	816099	994628	837170	954122	1.53987e+06	1.07459e+06	1.01405e+06	1001061	659932	2033814	1.11946e+06	1.27333e+06	2.71062e+06	1.71454e+06	2.05179e+06	2.75325e+06	1.7279e+06	1547197	1.63832e+06	1.9224e+06	1753927	1395317	2455709	1366685	1.7092e+06	2.02665e+06	2.14526e+06	3087322	1.12805e+06	1.30779e+06
UDP-D-glucose	1280.9	652.458	1467.66	545.173	3484.84	0	573.381	3029.8	5051.09	1889.16	2621.71	2618.01	1243.62	1928.68	3720.63	1216.47	1530.63	2999.7	10416	1599.37	691.684	2316.7	0	718.497	9857.73	626.354	2655.44	3256.9	2149.33	1362.08	1244.74	3179.5	17919.5	929.524	2400.83	2110.91	15874.6	524.489
UDP-N-acetyl-glucosamine	30473.5	26907.8	21278.3	21503.2	35261.6	23168.7	30372.7	65372.2	68089.3	43311	55915.8	28028.4	30700.6	36188.4	45700.4	33877.5	23013.9	30384.7	70480.8	33222.8	37449.4	58053.5	13271.2	36363.9	119565	51736.2	40722.1	62950.5	120705	37877.9	37842.4	52719.7	465028	35445.2	182985	52383.8	132359	16139.6
UMP	55253.2	47039.6	81219.2	57970.9	115812	56401.4	57377.9	134922	148087	65625.3	190923	84862.3	61995.4	81442.3	117970	22991.2	18139.1	95038	91255.5	54921.2	98926.9	151108	46016.6	89697.7	271206	127655	121126	102220	278945	80794.4	82653.2	119465	268679	41160	199269	80979.8	147285	39046.5
Uracil	1.75959e+06	2011300	4.26255e+06	538438	1.01896e+06	2.72873e+06	2215098	1516991	1940626	3.76084e+06	2.70291e+06	3638017	3882554	2.50156e+06	2.78014e+06	1880486	2864345	8.75348e+06	2015850	3.75215e+06	1.0183e+07	2.80008e+06	5231554	2378888	4425536	7.22331e+06	4248268	8.36208e+06	11900000	2652893	10609007	8.7506e+06	12000000	3.77569e+06	12250000	15450000	9104593	4599596
Uric acid	418672	2635302	1.99948e+06	265574	1.1831e+06	2748402	2142972	981914	1.13966e+06	613653	2.02403e+06	698882	2202861	887029	775070	4538274	1191394	4.72728e+06	1.2406e+06	4.04022e+06	8976262	4.54524e+06	4.84195e+06	6153172	5968296	4.8405e+06	3885074	6500731	1975621	1463740	4.60996e+06	2339388	4734177	1.05554e+07	6077070	6234017	4742501	496127
Uridine	3.58024e+06	4367794	3813747	2394952	2690494	3.60269e+06	3938090	4005143	5102105	5074655	3387243	4.28614e+06	5331177	4.04986e+06	3266747	2153836	3410857	3.60707e+06	4.835e+06	2490501	1380993	4.2223e+06	1.18301e+06	3.28592e+06	2352293	2562213	3.77583e+06	1.52094e+06	594192	1608591	5467279	1741813	4678885	1695860	4988343	1.18143e+06	1558980	1.40864e+06
Valine	709692	967785	985788	596304	851984	1398922	1.47354e+06	768140	583961	740584	947835	781140	1.30007e+06	884194	863918	976471	587439	1.74141e+06	1.01403e+06	1220215	2.66899e+06	1324709	1754894	2.38726e+06	1.7873e+06	1.41359e+06	1.38114e+06	1.97616e+06	1681286	1094016	2004705	1.32925e+06	1756563	1.88342e+06	2008914	3.02876e+06	1278539	1203159
Xanthine	716286	498016	455250	71290.1	801002	1.24751e+06	934769	243222	203957	354057	341422	578376	2370904	243742	694856	1372832	139742	1.04465e+06	534989	922443	8.75949e+06	399154	1348326	1910589	1.07491e+06	2.34398e+06	705675	1.8421e+06	1.23221e+06	1654956	4.1589e+06	1310040	3.49663e+06	3.05241e+06	796920	4026002	1.32792e+06	463741
Xanthosine-5-phosphate	48375.6	64680.2	57407.6	55588.4	61415.6	62127.5	66930.3	84066.6	82972.7	85549.7	67944.5	76841.1	50761.8	65434.3	89178	40640.1	74200.2	45905.9	64605.6	62451	78980.9	110991	20845.3	47834.9	90712.7	63876.3	57001.6	81886.6	136109	76451.7	75282.4	65544.9	159798	20070.6	167584	70803	89003.8	51087.3
α-ketoglutarate	106042	98928	176478	53786.4	108152	67001.8	40344.6	298993	251357	223395	197071	217550	200437	227863	547742	140075	194766	189444	175872	154817	76936.8	441409	35636.8	117676	56444.9	313444	175818	600694	593372	269811	418774	346542	916793	237540	514435	423010	522408	59014.3
